# Supplementary material for: Genome-wide analysis of the U-box E3 ligases gene family in potato (Solanum tuberosum L.) and overexpress StPUB25 enhance drought tolerance in transgenic Arabidopsis
Source: BMC Genomics. 2024 Jan 2;25:10. doi: 10.1186/s12864-023-09890-5 (PMC10759479; doi:10.1186/s12864-023-09890-5)
Supplement: Supplementary file 1 — Additional file 1: Table S1. The 74 StPUBs characteristics. [file 12864_2023_9890_MOESM1_ESM.xlsx]

## Sheet: Table S2 Characteristic feature
Table S1 The 74 StPUBs characteristics
NO.	Name	GeneID	Chr.	Genomic Location （bp)	CDS length (bp)	Exon	Intron	AA	MW (kDa)	pl	Subfamily cluster	Subcellular localization	Other domain
1	Soltu01G033690	Soltu.DM.01G033690	chr01	73335181-73344286	2679	9	8	892	100113	5.79	C3	Nuclear	S_TKc
2	Soltu01G001930	Soltu.DM.01G001930	chr01	2003106-2012853	3324	7	6	1107	123908	6.19	C3	Nuclear	-
3	Soltu01G000240	Soltu.DM.01G000240	chr01	653166-654847	1356	1	0	451	50426	8.79	C5	Nuclear	-
4	Soltu01G047400	Soltu.DM.01G047400	chr01	84727431-84729193	1248	1	0	415	45438.5	6.21	C5	Nuclear	-
5	Soltu01G002750	Soltu.DM.01G002750	chr01	2890195-2891429	1131	2	1	376	42051.1	8.47	C6	Nuclear	-
6	Soltu01G002760	Soltu.DM.01G002760	chr01	2894243-2895475	1233	1	0	410	45781.3	8.39	C6	Nuclear	-
7	Soltu01G002770	Soltu.DM.01G002770	chr01	2904935-2906155	1221	1	0	406	45325.9	8.92	C6	Nuclear	-
8	Soltu01G002800	Soltu.DM.01G002800	chr01	2922135-2923355	1221	1	0	406	45383.3	9	C6	Nuclear	-
9	Soltu01G002810	Soltu.DM.01G002810	chr01	2928129-2929301	1173	1	0	390	43398.8	9.16	C6	Nuclear	-
10	Soltu01G002820	Soltu.DM.01G002820	chr01	2933482-2934663	1182	1	0	393	43806.1	9.06	C6	Nuclear	-
11	Soltu01G002830	Soltu.DM.01G002830	chr01	2947110-2948676	1266	1	0	421	47625.5	8.58	C6	Nuclear	-
12	Soltu01G006410	Soltu.DM.01G006410	chr01	7340547-7342114	1257	2	1	418	47340.7	8.59	C6	Nuclear	-
13	Soltu01G006420	Soltu.DM.01G006420	chr01	7351864-7353228	1365	1	0	454	51352	8.3	C6	Nuclear	-
14	Soltu01G029440	Soltu.DM.01G029440	chr01	69140192-69141765	1224	1	0	407	45879.2	8.25	C6	Nuclear	-
15	Soltu01G035340	Soltu.DM.01G035340	chr01	74816160-74822802	2982	4	3	993	110627	5.53	C7	Nuclear	ARM
16	Soltu01G010740	Soltu.DM.01G010740	chr01	16606559-16610036	2457	4	3	818	89257.1	5.53	C8	Nuclear	ARM
17	Soltu02G027670	Soltu.DM.02G027670	chr02	40429697-40435893	1791	11	10	596	65977.5	7.61	C1	Cytoplasmic	Pro_isomerase
18	Soltu02G025010	Soltu.DM.02G025010	chr02	38206242-38211815	2211	5	4	736	81487.5	6.51	C2	Nuclear	ARM
19	Soltu02G031200	Soltu.DM.02G031200	chr02	43325590-43334406	3123	16	15	1040	117962	5.33	C3	Cytoplasmic	Ufd2P
20	Soltu02G032560	Soltu.DM.02G032560	chr02	44283632-44286388	1461	1	0	486	53465.2	6.85	C8	Nuclear	ARM
21	Soltu02G015230	Soltu.DM.02G015230	chr02	29865050-29868218	2175	1	0	724	79296.5	8.49	C8	PlasmaMembrane	ARM
22	Soltu02G019270	Soltu.DM.02G019270	chr02	33520876-33523089	1119	1	0	372	40327.3	8.41	C8	Chloroplast	ARM
23	Soltu03G004170	Soltu.DM.03G004170	chr03	4358578-4362958	2208	5	4	735	81319	6.19	C2	Nuclear	ARM
24	Soltu03G014660	Soltu.DM.03G014660	chr03	37893581-37900733	2430	9	8	809	90711.4	6.21	C3	Nuclear	S_TKc
25	Soltu03G017970	Soltu.DM.03G017970	chr03	42390572-42398210	2145	8	7	714	81044	5.54	C3	Cytoplasmic	S_TKc
26	Soltu03G021990	Soltu.DM.03G021990	chr03	46881917-46887498	3024	4	3	1007	112312	5.38	C7	Nuclear	ARM
27	Soltu03G027770	Soltu.DM.03G027770	chr03	52407155-52409531	1608	1	0	535	58830.9	8.63	C8	Chloroplast	ARM
28	Soltu03G028100	Soltu.DM.03G028100	chr03	52711986-52719952	2343	4	3	780	87731.7	5.55	C8	Nuclear	DSS1_SEM1
29	Soltu04G024320	Soltu.DM.04G024320	chr04	54066816-54073312	4356	14	13	1451	162633	5.61	C2	Nuclear	WD40
30	Soltu04G026330	Soltu.DM.04G026330	chr04	56670082-56671678	1257	1	0	418	46061.5	8.8	C4	Nuclear	-
31	Soltu04G003480	Soltu.DM.04G003480	chr04	3871614-3873917	1401	3	2	466	52686.2	9.22	C5	Nuclear	-
32	Soltu04G032330	Soltu.DM.04G032330	chr04	64014721-64017327	1350	1	0	449	48963.5	7.05	C5	Cytoplasmic	-
33	Soltu04G037790	Soltu.DM.04G037790	chr04	68699823-68706281	2442	3	2	813	89574.1	5.46	C7	Cytoplasmic	ARM
34	Soltu04G002630	Soltu.DM.04G002630	chr04	2781211-2784877	1944	4	3	647	69896.2	8.44	C8	Nuclear	ARM
35	Soltu04G019890	Soltu.DM.04G019890	chr04	46073478-46075648	1332	2	1	443	49617.6	6.06	C8	Cytoplasmic	ARM
36	Soltu04G019900	Soltu.DM.04G019900	chr04	46080651-46083715	1305	2	1	434	48457.3	6.22	C8	Cytoplasmic	ARM
37	Soltu04G019920	Soltu.DM.04G019920	chr04	46114915-46116871	1320	2	1	439	49106	5.48	C8	Nuclear	ARM
38	Soltu04G037650	Soltu.DM.04G037650	chr04	68531733-68541389	2880	8	7	959	107055	6.63	C8	Nuclear	ARM
39	Soltu05G011500	Soltu.DM.05G011500	chr05	13322499-13327961	2319	5	4	772	85252.5	5.35	C2	Cytoplasmic	ARM
40	Soltu05G022260	Soltu.DM.05G022260	chr05	50701696-50710273	1287	9	8	428	46915.3	5.01	C3	Nuclear	-
41	Soltu05G021530	Soltu.DM.05G021530	chr05	49943303-49947303	2544	9	8	847	94823.4	6.38	C3	Nuclear	S_TKc
42	Soltu05G027220	Soltu.DM.05G027220	chr05	55092471-55093815	1215	1	0	404	45725.6	5.66	C5	Nuclear	-
43	Soltu05G001590	Soltu.DM.05G001590	chr05	1207881-1212427	3141	5	4	1046	117248	5.86	C7	Nuclear	ARM
44	Soltu05G004720	Soltu.DM.05G004720	chr05	4055247-4059698	1953	4	3	650	70580.8	7.85	C8	Mitochondrial	ARM
45	Soltu05G008150	Soltu.DM.05G008150	chr05	8090829-8093283	2058	3	2	685	76247.4	7.45	C8	PlasmaMembrane	ARM
46	Soltu05G008220	Soltu.DM.05G008220	chr05	8222752-8224810	1767	3	2	588	65092.4	6.03	C8	PlasmaMembrane	ARM
47	Soltu05G008330	Soltu.DM.05G008330	chr05	8313930-8316243	2058	1	0	685	76058.3	8.07	C8	PlasmaMembrane	ARM
48	Soltu06G019460	Soltu.DM.06G019460	chr06	46050474-46052115	1041	4	3	346	39337.7	5.92	C2	Nuclear	-
49	Soltu06G030130	Soltu.DM.06G030130	chr06	55218611-55221872	3060	1	0	1019	115680	5.17	C3	Cytoplasmic	Ufd2P
50	Soltu06G033460	Soltu.DM.06G033460	chr06	57811791-57816064	834	8	7	277	31816.2	5.59	C3	Cytoplasmic	TPR
51	Soltu06G029520	Soltu.DM.06G029520	chr06	54695195-54696682	1212	1	0	403	45728.6	9.1	C6	Nuclear	-
52	Soltu06G013820	Soltu.DM.06G013820	chr06	38835708-38857867	2760	21	20	919	103527	6.6	C7	Nuclear	-
53	Soltu06G010080	Soltu.DM.06G010080	chr06	30635738-30637944	2040	1	0	679	74427.4	7.14	C8	Nuclear	ARM
54	Soltu06G031430	Soltu.DM.06G031430	chr06	56324090-56329658	1986	4	3	661	72292.9	5.54	C8	Cytoplasmic	ARM
55	Soltu07G007810	Soltu.DM.07G007810	chr07	14596758-14602459	3855	14	13	1284	144291	5.53	C2	Nuclear	WD40
56	Soltu07G012050	Soltu.DM.07G012050	chr07	38832455-38838642	2238	9	8	745	83678.1	6.29	C3	Cytoplasmic	Usp and S_TKc
57	Soltu09G016840	Soltu.DM.09G016840	chr09	47519233-47524537	423	4	3	140	16330.8	5.44	C3	Nuclear	-
58	Soltu09G025540	Soltu.DM.09G025540	chr09	61632177-61637541	3027	3	2	1008	111154	5.69	C7	Cytoplasmic	ARM
59	Soltu09G027340	Soltu.DM.09G027340	chr09	63333245-63341838	1566	18	17	521	56339.6	6.25	C8	Mitochondrial	PrP19 and WD40
60	Soltu09G010330	Soltu.DM.09G010330	chr09	15014324-15016712	2079	1	0	692	76220.7	8.77	C8	Chloroplast	ARM
61	Soltu09G016850	Soltu.DM.09G016850	chr09	47537284-47539663	1350	2	1	449	49970.9	8.87	C8	Nuclear	ARM
62	Soltu09G021390	Soltu.DM.09G021390	chr09	56643656-56650424	2337	4	3	778	85362.5	6.18	C8	Nuclear	ARM
63	Soltu11G002920	Soltu.DM.11G002920	chr11	2980753-2985521	2067	6	5	688	78628.7	6.51	C3	Nuclear	S_TKc
64	Soltu11G020310	Soltu.DM.11G020310	chr11	40118188-40128479	2565	7	6	854	95373.4	6.33	C3	Nuclear	S_TKc
65	Soltu11G008300	Soltu.DM.11G008300	chr11	8022462-8024066	1263	1	0	420	46905.5	8.76	C4	Extracellular	-
66	Soltu11G007960	Soltu.DM.11G007960	chr11	7604734-7606300	1293	1	0	430	48997.6	8.38	C5	Nuclear	-
67	Soltu11G022300	Soltu.DM.11G022300	chr11	42252266-42253480	1215	1	0	404	45641.3	8.92	C6	Nuclear	-
68	Soltu11G004340	Soltu.DM.11G004340	chr11	4301877-4305335	1761	5	4	586	63995.4	5.36	C8	Cytoplasmic	ARM
69	Soltu11G020370	Soltu.DM.11G020370	chr11	40233405-40241625	1995	4	3	664	72580.9	6.01	C8	Nuclear	ARM
70	Soltu12G025940	Soltu.DM.12G025940	chr12	55940971-55945965	2283	9	8	760	85205.7	6.35	C3	Nuclear	Usp and S_TKc
71	Soltu12G016200	Soltu.DM.12G016200	chr12	31180635-31181069	435	1	0	144	15784.1	6.25	C7	Extracellular	-
72	Soltu12G003360	Soltu.DM.12G003360	chr12	2755415-2763907	1362	16	15	453	49498.9	5.98	C8	Mitochondrial	PrP19 and WD40
73	Soltu12G000800	Soltu.DM.12G000800	chr12	782037-787228	2466	4	3	821	89688.5	5.92	C8	Nuclear	ARM
74	Soltu12G004840	Soltu.DM.12G004840	chr12	3872355-3875948	1938	4	3	645	72832.6	5.45	C8	Nuclear	ARM
