# Supplementary material for: Genome-wide analysis of the U-box E3 ligases gene family in potato (Solanum tuberosum L.) and overexpress StPUB25 enhance drought tolerance in transgenic Arabidopsis
Source: BMC Genomics. 2024 Jan 2;25:10. doi: 10.1186/s12864-023-09890-5 (PMC10759479; doi:10.1186/s12864-023-09890-5)
Supplement: Supplementary file 2 — Additional file 2: Table S2. The conserved motifs identified by MEME among StPUBs. [file 12864_2023_9890_MOESM2_ESM.xlsx]

## Sheet: S3
Table S2 The conserved motifs identified by MEME among StPUBs
Pattern	Sequence	Width of motif	Number of distributions	Log likelihood ratio (llr)	E-value
motif1	XIPD[ED]F[RL]CP[IL][ST]L[ED][LI]MKDPV[TI][LIV][AS]	22	66	2591	1.8e-706
motif2	[TS]G[QI]TY[ED]RE[SA]I[EQ]KW[LI]D	15	72	1986	9.1e-504
motif3	L[TI]PN[HY][TA]L[RK]RLIQSWC	15	68	1716	3.1e-392
motif4	R[GA]KK[DA][AS][LA]T[AV][LI][FV]NL[CS][PI]F[GQ][RE]N[KR]V[RK]A[VI]EAGA[VI]	29	43	1716	9.0e-333
motif5	[HTR][NDS]X[DE][NK]RV[VC][IL]A[EN][AP]G[AV]IP[LP]LVNLL[ST]S[EPR]DSS[TI]QE[NH][AS]V[TA][AT]LLNLSI[NL][ED][NS]NKCLI	50	22	1832	5.5e-360
motif6	G[NH]XTCP[KV]TKQXLTHX	15	65	1454	9.1e-289
motif7	MSGNGEFIESLT[RH]VMQHGSYESRAYAVMLMKDMFEVSTPTLLLSLKQEFF	50	7	926	1.3e-180
motif8	IERFPTPKPPVSKPQIIKLLKEAKSPKMQMKSLKRLRSIASENDANKRCM	50	6	840	6.5e-166
motif9	V[LI]Q[VA][DG]C[GS][SE]K[TA]KE[KR]A[RK]E[IL]L[KR][FL]H[ANS]K[AV]W[SKR][ND]S[PS]C[IV]PNNLL[ST][SR][YL]PF	41	14	1138	5.3e-203
motif10	G[GL][SK]MEA[KR][EQ][NH][AS]A[AG][TA][LI]F[SY]LS[VLS][VI][DE][ED][NY][KR][KV]AIG[AER]	29	20	1058	4.3e-189
motif11	[CS]A[ED]GRAELLNH[AGP][GL][GT][LIV][AP][IV][VI][SV]KK[IL]L[RK]VSKV[AG][TS]ER[AG][IV][KS]IL[WH]S[IL][SC]	41	18	1254	6.4e-204
motif12	[GS][LAV]X[PG][PL]LVSLLXNG[TS][ES]RA[KR]RKAXXLL[EKR]L[LF]R	29	34	1190	1.4e-155
motif13	EDGS[MP][RKS][ST]K[ED][NE][AC][VAL][AS]IL[LY]QLCL[NS]	21	34	991	1.6e-132
motif14	[QR]F[QH]M[LV][TA][RE][AKQ][LV][AES][QV]AL[DG][GV][LI]P[YL][DEK]E[LFM]D[IV]S[DVE][ED][VG][KQ]E[QV]VE[LF]VR[NS]Q[AF][KQRV][RK][AL]	41	13	943	2.5e-124
motif15	F[QL][QK][EK][VL]E[IV]LS[KQ][LI][RH]HP[HN][LI][VL][TL]L[LI]G[AV]C[PS]E[NRS][GRW]CL[VA]YE[YF][ML][EP]NG[SN]LED	41	8	729	4.9e-104
motif16	[ML][VI][DT][EDK]ALA[IVL]L[AS][MIN]L[SA][STE][HR][QP][EDK][GA][RK][AE][AQ][IM][GL]K[AL][GDS]A[IVL]P	29	19	859	7.3e-100
motif17	L[AIV]EFL[VI][RG][KDR]LSSG[ST]P[ED][QV]QR[KA]A[AV]AE[IL]RLL[AS]K	29	16	770	8.2e-90
motif18	FS[SA]TPSV[LV]QEMLS[LV]GVV[AS]KLC	21	11	537	1.5e-86
motif19	[AS]GA[IL][PE][PA]L[VL]E[LI]LXNG[TNS]	15	43	830	1.3e-80
motif20	P[IV][IV]H[GR][DN]L[KR]P[AG]N[IV]LLD[AK]NFVSKI[GS]D[VF]G	26	8	473	4.3e-59
