# Supplementary material for: Genome-wide analysis of the U-box E3 ligases gene family in potato (Solanum tuberosum L.) and overexpress StPUB25 enhance drought tolerance in transgenic Arabidopsis
Source: BMC Genomics. 2024 Jan 2;25:10. doi: 10.1186/s12864-023-09890-5 (PMC10759479; doi:10.1186/s12864-023-09890-5)
Supplement: Supplementary file 3 — Additional file 3: Table S3. The conserved motifs identified by MEME among PUBs in the multi-species. [file 12864_2023_9890_MOESM3_ESM.xlsx]

## Sheet: S3
Table S3 The conserved motifs identified by MEME among PUBs in the multi-species
Pattern	Sequence	Width of motif	Number of distributions	Log likelihood ratio (llr)	E-value
motif1	PSDF[RLI]CPI[ST]L[ED][LVI]M[RK]DPV[ITV][VALI][AS][TS]GQTY[ED]	26	401	20301	1.8e-2190
motif2	[TI]PN[HY][AT]L[RK][SR][LA]IQEW	13	433	8857	1.0e-550
motif3	R[AG]KKDA[AL]TALFNL[CS][IL]XQEN[RK]G[RK][AL][VI][ER]AGAV	29	226	8299	2.6e-630
motif4	[HN]XTCP[KV]TKQXL	11	372	6745	3.5e-496
motif5	[VI]KVLH[SP]DSSQ[GKL]T[KS][EQ]F[QL]QE[VL]E[IV]LS[KRQ][ILV]RHP[HN]L[VL][LT]L[LI]GAC	37	52	3554	1.4e-459
motif6	RE[SA]I[EQ][KR]W[LF]DSG	11	361	5885	6.4e-378
motif7	LXXGSPRA[KR]ENA[VA][AS][IAL]LLXLCX	21	287	5812	2.8e-310
motif8	L[AST]K[RT][NS]X[DE]NR[IV]X[IL]A[EN]AGAIPLLVXLLSSEDSX[TI]QE[NH][AS]V[TA]ALLNLSIX[ED]NNK	50	135	8844	2.5e-680
motif9	L[QS]X[NS][GC][TS]ERA[KR][RE]KAXE[LI]L[KR]L[LF]R	21	256	593	9.5e-344
motif10	SV[VI][DE]E[NY]KVXIGR	29	111	4975	1.2e-310
motif11	SL[HK]IALE[KS]AKX[LI]L[QK][HY]CSE[GSC]SK[LI]YL[AL][LI][TEQ]G[ED][AS][IV][LM][SL][KR]F[EH]K[VAL][KT]XQL[ES]Q[SA]L[DS]R[IV]	49	64	4241	7.8e-429
motif12	Y[MI]DPE[YF][QL]RTG[ET][LIV][TSR]PKSD[VI]Y[AS][FL]G[IMV][IV][IL]L[QR]LL	29	55	3438	1.2e-344
motif13	LFCKNN[TS]PPL[PT]W[FQ]XR[FI]RI[AI]WE[VI][AC][SC]AL[VIA]FLHS[SN]KP	34	58	361	8.1e-308
motif14	V[ED][EK]ALA[VIL]LANL[AS]SCPEG[RK]A[AE][IL]	21	223	4942	5.7e-236
motif15	[IV][VI]H[GR]DLKP[AG]NILLD[AR]N[LF]VSK[IL]	21	60	2699	1.8e-212
motif16	KIGEGG[YF]GSVY[KR][GC]NL[HR]HTTVA	21	58	2419	4.9e-191
motif17	AGDWPLE[EQ][AT][EK][EQ]LAXL[AG]L[RK]C[CTA]E[LM]RRRDRPD	29	58	2896	4.1e-206
motif18	C[VT][AL]N[AR]SHG[IV]ERIPTP[KR]PP[VIA][SD][KP][SP][QE][VI][IR][KE]L[LI]K	29	52	2775	6.6e-163
motif19	G[CS]LVYE[YF][ML][EP]NGSLED	15	65	2078	1.4e-155
motif20	[KT][LV]V[IL]E[SG][DN][DS][VI][AE]E[GA][IL][LV]EL[IV]SQHG[IV][KT]KLV[MI]G[AS][AS][SA]	31	64	2753	6.4e-129
