# Supplementary material for: Genome-wide analysis of the U-box E3 ligases gene family in potato (Solanum tuberosum L.) and overexpress StPUB25 enhance drought tolerance in transgenic Arabidopsis
Source: BMC Genomics. 2024 Jan 2;25:10. doi: 10.1186/s12864-023-09890-5 (PMC10759479; doi:10.1186/s12864-023-09890-5)
Supplement: Supplementary file 4 — Additional file 4: Table S4. Ka/Ks values of StPUB genes with tandem and segmental duplications. [file 12864_2023_9890_MOESM4_ESM.xlsx]

## Sheet: KaKs ratios of duplication
Table S4 Ka/Ks values of StPUB genes with tandem and segmental duplications
No.	Gene name	Gene name	Ka	Ks	Ka/Ks	P-value	Duplication type
1	Soltu01G002750	Soltu01G002760	0.0153015	0.13246	0.115518	1.38374e-12	Tandem
2	Soltu01G002760	Soltu01G002770	0.0289698	0.193325	0.14985	5.28109e-17	Tandem
3	Soltu01G002800	Soltu01G002810	0.0270159	0.0908734	0.297292	3.91356e-05	Tandem
4	Soltu01G002810	Soltu01G002820	0.0192321	0.0913869	0.210447	2.15449e-07	Tandem
5	Soltu04G019890	Soltu04G019900	0.0594538	0.063965	0.929473	0.776582	Tandem
6	Soltu01G000240	Soltu04G003480	0.278684	1.07583	0.259042	5.81736e-58	Segmental
7	Soltu01G006410	Soltu06G029520	0.187757	0.991818	0.189306	3.80323e-61	Segmental
8	Soltu01G035340	Soltu03G021990	0.442781	2.68171	0.165112	0	Segmental
9	Soltu04G002630	Soltu05G004720	0.138131	0.610288	0.226337	8.63172e-59	Segmental
10	Soltu04G037650	Soltu12G004840	0.195624	1.41946	0.137816	0	Segmental
11	Soltu06G031430	Soltu11G020370	0.128823	0.693183	0.185843	1.44848e-75	Segmental
12	Soltu06G033460	Soltu09G016840	0.156503	0.91262	0.171488	9.73263e-25	Segmental
