# Supplementary material for: Genome-wide analysis of the U-box E3 ligases gene family in potato (Solanum tuberosum L.) and overexpress StPUB25 enhance drought tolerance in transgenic Arabidopsis
Source: BMC Genomics. 2024 Jan 2;25:10. doi: 10.1186/s12864-023-09890-5 (PMC10759479; doi:10.1186/s12864-023-09890-5)
Supplement: Supplementary file 5 — Additional file 5: Table S5. Ka/Ks values of syntenic relations between potato and tomato. [file 12864_2023_9890_MOESM5_ESM.xlsx]

## Sheet: Potato and tomato
Table S5 Ka/Ks values of syntenic relations between potato and tomato
No.	Gene name	Gene name	Ka	Ks	Ka/Ks	P-value
1	Soltu01G033690	Solyc01g094660	0.0229138	0.0446347	0.513362	0.00492167
2	Soltu01G035340	Solyc01g096200	0.0341584	0.0926148	0.368822	6.76217e-09
3	Soltu01G047400	Solyc01g107980	0.0138214	0.105991	0.130402	1.47537e-11
4	Soltu01G029440	Solyc01g080920	0.00634007	0.217893	0.0290972	2.4129e-27
5	Soltu01G000240	Solyc01g005160	0.0242199	0.104382	0.232031	1.87151e-07
6	Soltu01G002760	Solyc01g007020	0.0371151	0.181469	0.204526	2.33348e-13
7	Soltu01G002830	Solyc01g007050	0.035399	0.0764701	0.462914	0.00296025
8	Soltu01G006410	Solyc01g009320	0.0195165	0.114079	0.171079	4.3339e-10
9	Soltu01G006420	Solyc01g009330	0.0245647	0.0684046	0.359109	0.000499984
10	Soltu01G010740	Solyc01g014230	0.0127294	0.0747032	0.1704	1.14936e-12
11	Soltu02G015230	Solyc02g072080	0.00896853	0.0787231	0.113925	1.33457e-15
12	Soltu02G019270	Solyc02g079740	0.022131	0.106129	0.208529	5.44581e-08
13	Soltu02G031200	Solyc02g088550	0.0688483	0.217914	0.315943	4.38974e-12
14	Soltu02G032560	Solyc02g087200	0.0119303	0.120642	0.09889	9.06885e-16
15	Soltu02G025010	Solyc02g085140	0.0257378	0.0903761	0.284785	1.77312e-08
16	Soltu03G027770	Solyc03g113870	0.0346039	0.102573	0.337359	1.31983e-06
17	Soltu03G028100	Solyc03g114160	0.0333766	0.125286	0.266404	3.89652e-12
18	Soltu03G014660	Solyc03g093450	0.0245003	0.0728794	0.336177	8.96113e-07
19	Soltu03G004170	Solyc03g034020	0.0332789	0.0831616	0.400171	1.11275e-05
20	Soltu03G021990	Solyc03g082690	0.0277559	0.0658303	0.421628	1.34089e-05
21	Soltu03G017970	Solyc03g025450	0.0264226	0.0667562	0.395807	6.05688e-05
22	Soltu04G032330	Solyc04g077610	0.00952165	0.0795397	0.119709	1.56888e-09
23	Soltu04G037650	Solyc04g082440	0.0334954	0.125709	0.266451	1.07705e-10
24	Soltu04G037790	Solyc04g082570	0.00693216	0.0711797	0.0973895	1.35081e-15
25	Soltu04G002630	Solyc04g007640	0.0150707	0.0492603	0.305941	8.34415e-05
26	Soltu04G003480	Solyc04g008100	0.0552035	0.16417	0.336258	1.28577e-07
27	Soltu04G026330	Solyc04g071030	0.0292831	0.109354	0.267784	1.19491e-07
28	Soltu04G019900	Solyc04g050770	0.0933319	0.141233	0.660835	0.0197044
29	Soltu04G024320	Solyc04g057940	0.0158216	0.0834085	0.189688	1.03953e-21
30	Soltu05G008150	Solyc05g005670	0.0251479	0.100361	0.250574	3.35391e-10
31	Soltu05G008330	Solyc05g005670	0.0229778	0.103326	0.222382	4.80266e-12
32	Soltu05G001590	Solyc05g010650	0.0200199	0.0997606	0.200679	8.09917e-18
33	Soltu05G004720	Solyc05g008230	0.0216082	0.120513	0.179302	7.10988e-16
34	Soltu05G021530	Solyc05g051610	0.0132662	0.0791124	0.167688	8.39826e-14
35	Soltu05G022260	Solyc05g052220	0.0282267	0.117876	0.239461	7.75894e-08
36	Soltu05G027220	Solyc05g056500	0.0328326	0.108458	0.302722	3.82152e-06
37	Soltu05G011500	Solyc05g015070	0.0114555	0.123226	0.0929637	5.18662e-25
38	Soltu06G029520	Solyc06g074140	0.0200291	0.15348	0.130499	4.67507e-14
39	Soltu06G031430	Solyc06g076040	0.0143293	0.10249	0.139812	8.61219e-16
40	Soltu06G033460	Solyc06g083150	0.0351958	0.0978269	0.359776	0.00176677
41	Soltu06G010080	Solyc06g051090	0.0352696	0.0955412	0.369156	9.3608e-06
42	Soltu07G012050	Solyc07g040940	0.0318433	0.0728663	0.43701	0.000111111
43	Soltu07G007810	Solyc07g020870	0.0600129	0.0992244	0.60482	0.000371067
44	Soltu09G016850	Solyc09g056450	0.0127689	0.171163	0.0746008	2.76985e-20
45	Soltu09G025540	Solyc09g083060	0.023463	0.0976007	0.240398	3.60126e-10
46	Soltu09G027340	Solyc09g090660	0.0123073	0.0817329	0.15058	1.25921e-10
47	Soltu09G021390	Solyc09g025270	0.0127708	0.0655839	0.194724	1.51524e-09
48	Soltu09G010330	Solyc09g018230	0.0108018	0.132007	0.0818274	1.35284e-24
49	Soltu11G002920	Solyc11g010700	0.0294884	0.0923543	0.319296	1.32531e-07
50	Soltu11G004340	Solyc11g008390	0.0110948	0.0844814	0.131329	7.90549e-13
51	Soltu11G007960	Solyc11g006030	0.025092	0.116022	0.216269	3.22738e-09
52	Soltu11G008300	Solyc11g005700	0.0164843	0.108076	0.152525	1.04212e-10
53	Soltu11G020310	Solyc11g065950	0.0240592	0.0588513	0.408814	9.98543e-05
54	Soltu11G020370	Solyc11g066040	0.0113488	0.0553213	0.205144	2.30961e-07
55	Soltu11G022300	Solyc11g068920	0.0204802	0.118812	0.172374	8.66889e-10
56	Soltu12G000800	Solyc12g100000	0.028431	0.0953374	0.298215	6.36169e-10
57	Soltu12G004840	Solyc12g094610	0.0231717	0.150879	0.153578	2.33252e-16
58	Soltu12G025940	Solyc12g008990	0.0210426	0.0734567	0.286463	1.26263e-07
