# Supplementary material for: Genome-wide analysis of the U-box E3 ligases gene family in potato (Solanum tuberosum L.) and overexpress StPUB25 enhance drought tolerance in transgenic Arabidopsis
Source: BMC Genomics. 2024 Jan 2;25:10. doi: 10.1186/s12864-023-09890-5 (PMC10759479; doi:10.1186/s12864-023-09890-5)
Supplement: Supplementary file 6 — Additional file 6: Table S6. Ka/Ks ratios of the syntenic relationships between potato and Arabidopsis. [file 12864_2023_9890_MOESM6_ESM.xlsx]

## Sheet: Potato and Arabidopsis
Table S6 Ka/Ks ratios of the syntenic relationships between potato and Arabidopsis
No.	Gene name	Gene name	Ka	Ks	Ka/Ks
1	Soltu01G033690	AT2G45910	0.377006	3.14149	0.120009
2	Soltu01G002750	AT2G35930	0.329801	3.15671	0.104476
3	Soltu01G047400	AT3G19380	0.214645	2.96843	0.0723091
4	Soltu01G002830	AT3G11840	0.537411	2.50485	0.214548
5	Soltu01G002750	AT3G52450	0.330423	3.29602	0.100249
6	Soltu02G015230	AT1G29340	0.204856	3.72093	0.055055
7	Soltu02G025010	AT4G36550	0.613552	2.32558	0.263827
8	Soltu02G019270	AT4G21350	0.297572	2.68818	0.110696
9	Soltu02G031200	AT5G15400	0.14004	2.79329	0.0501344
10	Soltu02G027670	AT5G67530	0.136226	2.00914	0.0678031
11	Soltu02G032560	AT5G40140	0.318478	3.09449	0.102918
12	Soltu03G017970	AT3G49060	0.486129	2.83422	0.171521
13	Soltu03G014660	AT5G51270	0.437635	3.03214	0.144332
14	Soltu03G014660	AT5G61550	0.550782	2.43191	0.226481
15	Soltu04G037790	AT1G76390	0.220356	3.60844	0.061067
16	Soltu04G002630	AT1G71020	0.278543	3.1846	0.0874657
17	Soltu04G002630	AT1G23030	0.270762	3.23004	0.0838263
18	Soltu04G032330	AT3G49810	0.427308	1.1123	0.384166
19	Soltu04G032330	AT5G65920	0.234184	3.24278	0.0722171
20	Soltu04G037650	AT5G42340	0.312377	3.4129	0.0915284
21	Soltu05G001590	AT1G68940	0.429891	2.90059	0.148208
22	Soltu05G004720	AT1G71020	0.328569	3.08412	0.106536
23	Soltu05G008150	AT1G10560	0.506865	2.68391	0.188853
24	Soltu05G008330	AT1G10560	0.506812	2.68391	0.188834
25	Soltu05G004720	AT1G23030	0.315597	3.0973	0.101894
26	Soltu05G021530	AT5G51270	0.427334	3.02083	0.141463
27	Soltu06G031430	AT3G46510	0.239648	3.44918	0.0694796
28	Soltu06G033460	AT3G07370	0.199974	3.85252	0.0519074
29	Soltu07G012050	AT2G19410	0.43496	2.77421	0.156787
30	Soltu09G027340	AT1G04510	0.150902	3.63234	0.0415441
31	Soltu09G027340	AT2G33340	0.160023	2.92307	0.0547448
32	Soltu09G016850	AT3G07360	0.260277	3.44047	0.0756518
33	Soltu11G004340	AT3G54850	0.234987	3.5513	0.0661693
34	Soltu11G020370	AT3G46510	0.212462	3.62644	0.0585869
35	Soltu11G008300	AT3G18710	0.466849	2.76873	0.168615
36	Soltu11G002920	AT5G65500	0.473875	2.95685	0.160264
37	Soltu11G008300	AT5G09800	0.437833	2.66617	0.164218
38	Soltu11G008300	AT5G64660	0.440211	2.64977	0.166131
39	Soltu12G025940	AT2G19410	0.428687	2.81703	0.152177
40	Soltu12G003360	AT2G33340	0.164811	2.35881	0.0698701
