# Supplementary material for: Genome-wide analysis of the U-box E3 ligases gene family in potato (Solanum tuberosum L.) and overexpress StPUB25 enhance drought tolerance in transgenic Arabidopsis
Source: BMC Genomics. 2024 Jan 2;25:10. doi: 10.1186/s12864-023-09890-5 (PMC10759479; doi:10.1186/s12864-023-09890-5)
Supplement: Supplementary file 7 — Additional file 7: Table S7. Ka/Ks ratios of the syntenic relationships between potato and cabbage. [file 12864_2023_9890_MOESM7_ESM.xlsx]

## Sheet: ST_BO
Table S7 Ka/Ks ratios of the syntenic relationships between potato and cabbage
No.	Gene name	Gene name	Ka	Ks	Ka/Ks
1	Soltu01G002760	Bo3g029820	0.308671	3.06499	0.100709
2	Soltu01G033690	Bo4g195910	0.416149	2.89339	0.143828
3	Soltu01G033690	Bo4g025080	0.395247	3.03805	0.130099
4	Soltu01G002760	Bo4g185810	0.311179	3.09115	0.100668
5	Soltu01G002830	Bo5g135090	0.517886	2.54679	0.203349
6	Soltu02G019270	Bo1g024100	0.298341	3.08212	0.0967975
7	Soltu02G025010	Bo1g005580	0.617882	2.24963	0.274659
8	Soltu02G031200	Bo2g012540	0.143921	4.16124	0.0345862
9	Soltu02G027670	Bo3g096470	0.149555	3.95429	0.0378209
10	Soltu02G032560	Bo4g139680	0.320989	2.91545	0.110099
11	Soltu02G025010	Bo7g118020	0.601801	2.25461	0.26692
12	Soltu02G031200	Bo9g164140	0.142623	3.95803	0.0360338
13	Soltu03G017970	Bo8g077500	0.499098	2.86893	0.173967
14	Soltu04G037790	Bo7g061370	0.22303	3.35286	0.0665193
15	Soltu05G008150	Bo1g091760	0.49407	2.64991	0.186448
16	Soltu05G008330	Bo1g091760	0.50505	2.73674	0.184545
17	Soltu05G001590	Bo6g108490	0.407815	2.27696	0.179105
18	Soltu06G033460	Bo5g141580	0.199549	3.79539	0.0525767
19	Soltu07G012050	Bo7g005960	0.369384	2.92983	0.126077
20	Soltu07G012050	Bo9g130630	0.377888	4.45611	0.0848021
21	Soltu09G027340	Bo4g181820	0.16662	2.01081	0.0828623
22	Soltu09G027340	Bo4g043800	0.164978	1.96596	0.0839172
23	Soltu09G027340	Bo5g004640	0.170282	1.89231	0.0899866
24	Soltu11G002920	Bo3g099120	0.45847	2.40898	0.190317
25	Soltu11G004340	Bo8g087100	0.253267	3.3229	0.0762186
26	Soltu12G025940	Bo3g019480	0.364048	3.01495	0.120748
27	Soltu12G025940	Bo7g005960	0.382916	2.86927	0.133454
28	Soltu12G025940	Bo9g130630	0.404525	2.56777	0.157539
