# Supplementary material for: Genome-wide analysis of the U-box E3 ligases gene family in potato (Solanum tuberosum L.) and overexpress StPUB25 enhance drought tolerance in transgenic Arabidopsis
Source: BMC Genomics. 2024 Jan 2;25:10. doi: 10.1186/s12864-023-09890-5 (PMC10759479; doi:10.1186/s12864-023-09890-5)
Supplement: Supplementary file 8 — Additional file 8: Table S8. Ka/Ks ratios of the syntenic relationships between potato and rice. [file 12864_2023_9890_MOESM8_ESM.xlsx]

## Sheet: ST_OS
Table S8 Ka/Ks ratios of the syntenic relationships between potato and rice
No.	Gene name	Gene name	Ka	Ks	Ka/Ks
1	Soltu02G015230	Os02g13960	0.450472	2.42519	0.185747
2	Soltu02G025010	Os02g47670	0.665303	2.21609	0.300215
3	Soltu02G031200	Os03g31400	0.330606	3.23576	0.102172
4	Soltu04G037650	Os06g51130	0.369247	3.07012	0.120271
5	Soltu06G031430	Os03g16824	0.310465	NaN	NaN
6	Soltu09G027340	Os10g32880	0.164031	3.97994	0.0412144
7	Soltu11G020370	Os03g16824	0.30097	3.06036	0.0983448
