# Supplementary material for: Genome-wide analysis of the U-box E3 ligases gene family in potato (Solanum tuberosum L.) and overexpress StPUB25 enhance drought tolerance in transgenic Arabidopsis
Source: BMC Genomics. 2024 Jan 2;25:10. doi: 10.1186/s12864-023-09890-5 (PMC10759479; doi:10.1186/s12864-023-09890-5)
Supplement: Supplementary file 9 — Additional file 9: Table S9. Ka/Ks ratios of the syntenic relationships between potato and corn. [file 12864_2023_9890_MOESM9_ESM.xlsx]

## Sheet: ST_ZM
Table S9 Ka/Ks ratios of the syntenic relationships between potato and corn
No.	Gene name	Gene name	Ka	Ks	Ka/Ks
1	Soltu01G002750	Zm00001d003745	0.520168	2.37043	0.21944
2	Soltu01G002770	Zm00001d003745	0.502232	2.4285	0.206807
3	Soltu01G002750	Zm00001d016730	0.472667	2.59356	0.182246
4	Soltu01G002830	Zm00001d016730	0.717645	1.87012	0.383742
5	Soltu02G027670	Zm00001d028109	0.185054	2.76626	0.066897
6	Soltu06G031430	Zm00001d028623	0.29959	3.06381	0.0977835
7	Soltu09G027340	Zm00001d032763	0.162673	3.50392	0.0464259
8	Soltu11G020370	Zm00001d028623	0.299701	NaN	NaN
