# Supplementary material for: Genome-wide analysis of the U-box E3 ligases gene family in potato (Solanum tuberosum L.) and overexpress StPUB25 enhance drought tolerance in transgenic Arabidopsis
Source: BMC Genomics. 2024 Jan 2;25:10. doi: 10.1186/s12864-023-09890-5 (PMC10759479; doi:10.1186/s12864-023-09890-5)
Supplement: Supplementary file 10 — Additional file 10: Table S10. The RNA-seq data for StPUB genes in diverse tissues. [file 12864_2023_9890_MOESM10_ESM.xlsx]

## Sheet: sheet1
Table S10 The RNA-seq data for StPUB genes in diverse tissues
Gene name	Sepals	Leaves	Roots	Shoots	Callus	Stolons	Tubers	Petioles	Petals	Stamens	Whole Mature Flowers	Carpels	Immature whole fruit	Mature whole fruit
Soltu09G016850	27.7055	14.1712	59.6532	44.8849	29.0214	153.094	93.5575	16.2291	37.4267	24.5978	28.1924	31.2145	24.9668	69.9574
Soltu03G017970	20.5822	9.96372	4.56912	0.102271	2.54501	5.30846	2.80829	2.62425	9.25376	10.5568	2.44341	7.9062	1.20824	3.71863
Soltu11G020370	12.8227	5.1215	11.8953	10.7343	27.9494	17.4131	36.4269	8.92063	22.3832	11.85	13.1021	10.7912	15.8188	10.0605
Soltu04G037790	25.9512	5.70241	20.1777	19.9855	19.1099	21.4801	27.4252	12.16	18.4753	14.6077	10.3719	13.8517	13.2809	15.658
Soltu11G004340	0	0	0	0	0	0.175492	0.646875	0	0	0	0	0	0	0
Soltu12G025940	0.0909838	0	0.165548	0.104097	0.209977	0.291928	0.120668	0.043037	0	0.0752226	0.0930544	0.223395	1.38956	0.189575
Soltu04G019890	0	0	0	0	0	0	0	0	0	0	0	0	0	0
Soltu02G031200	30.4414	9.00095	21.8538	18.9463	24.6313	17.5595	16.6906	11.9246	25.0954	30.2687	28.0043	31.4989	26.6935	30.7698
Soltu11G008300	6.07675	0.487873	2.38678	3.76029	3.89916	6.64349	4.3404	3.13234	5.22786	7.43656	2.99674	5.87626	3.86505	3.22665
Soltu05G022260	2.72e-09	0	0	0.330889	1.00316	1.18013	0.856885	0.748121	0	0	0.335874	1.08653	0.0694503	0
Soltu01G002800	0	0.144619	0	0.150383	0.416847	51.1213	12.1715	0.325882	0	0.103208	0	0	0	0
Soltu09G016840	5.17251	4.03007	13.2205	3.53545	5.63765	7.83109	10.3755	2.7796	5.31536	3.50181	3.12383	6.86898	6.95123	13.0904
Soltu01G001930	1.37799	1.16267	0.915566	1.31063	1.32619	2.12684	0.573451	0.547284	0.42724	0.402905	0.691674	1.75551	1.23256	1.21837
Soltu02G019270	15.6812	3.297	6.78178	7.448	7.33842	6.34328	5.52187	4.87514	11.7042	3.16897	12.0734	9.63218	7.94736	5.59995
Soltu01G006410	0	0	0	0	0	0.811867	0.287424	0	0	0	0	0	0	0.0580519
Soltu05G008330	1.8541	1.14522	0.748856	0.493677	1.76552	0.283038	0.12348	0.650691	4.00049	1.01318	2.54372	1.86673	0.413329	0.203038
Soltu05G011500	27.2208	14.7496	17.9858	17.7119	15.3102	16.5697	20.1367	14.185	38.8645	36.8895	34.4008	19.0092	13.4944	11.821
Soltu05G027220	1.03747	0.145205	1.30203	6.95097	13.8056	6.9607	0.546058	0.243333	13.1204	0.0879965	2.64128	8.76734	0.274439	0.578721
Soltu07G007810	0	0	0	0	0	1.4362	1.42413	0	0	0.0894125	0	0.152261	0.0721589	0
Soltu02G025010	10.2125	5.0399	9.8756	12.5594	9.55054	26.0931	6.77405	7.09511	12.2917	3.84953	5.37131	3.66971	9.73841	10.9887
Soltu03G014660	11.4995	4.30948	4.43282	4.77948	2.43864	6.45313	3.35447	3.88938	8.02771	0.743427	2.57113	4.14898	1.13448	4.88781
Soltu11G002920	0	0	0	0	0	0	0	0	0	0	0	0	0	0
Soltu04G002630	10.475	0	0	0.831904	5.09376	0	0	0.533845	0	6.08405	0	2.36126	0	0.309716
Soltu06G013820	5.4705	1.04495	6.1397	6.00357	8.89315	9.44661	10.2871	5.02313	6.91043	2.79529	3.37887	10.6881	8.06151	11.4638
Soltu02G015230	12.1609	9.83341	10.5556	45.4351	9.6571	211.882	35.1646	15.2258	17.241	15.3615	11.0705	27.3841	10.0529	7.20946
Soltu06G019460	0	0	0	0	0	0	0	0	0	0	0	0	0	0
Soltu01G002810	0	0	0	0.0983419	0	15.0151	4.53573	0.0487537	0	0.168001	0.0559375	0	0	0
Soltu05G008150	6.28362	11.4481	0.807482	10.8854	0	6.01213	0.917933	5.23128	4.58196	0	5.0246	0	2.78311	0.47751
Soltu12G003360	68.575	35.978	41.5288	50.0749	47.9287	56.6933	25.4995	25.3186	48.3594	20.9195	34.0448	130.145	35.2006	41.8946
Soltu03G027770	18.7987	3.67288	20.0842	20.2632	12.9193	17.3089	8.47744	5.70604	8.13671	9.06359	4.15232	22.1802	5.65854	5.0147
Soltu04G024320	0.203771	0.193701	0.270874	0.016842	0.0511057	0.0942945	0	0.374352	0.145152	0	0.0881998	0.0870216	0.0922484	0.0267032
Soltu07G012050	15.3044	2.40582	7.66362	3.62975	10.0789	11.3903	6.65843	4.38148	5.70315	1.51816	7.47584	9.7155	7.86607	11.5559
Soltu01G029440	0.0864052	0.122466	2.86755	0.731844	0.624101	0.612078	0.666183	0.0428744	0	0.0737394	0.105547	0	0	0
Soltu01G000240	0.385517	0.110239	0.184863	0.951783	0	34.7345	32.359	0.160079	0.222157	0	0.0266401	0	0	0
Soltu11G022300	0	0	0	0.0714179	0.213249	2.3509	1.68003	0	0	0.0861525	0	0	0	0
Soltu09G025540	4.85e-05	5.65e-07	0.214106	0.173421	1.82559	0.436805	2.68813	0.246896	0.191764	0	0	0.670585	1.81e-07	0
Soltu01G047400	24.3596	7.23993	4.11428	54.8342	2.95057	37.7891	16.2282	12.756	17.7975	51.6966	13.0599	8.86195	7.95345	5.2297
Soltu01G035340	6.85179	2.89059	5.55666	5.58397	4.83726	15.6428	14.9631	4.02036	5.26387	1.21025	2.9844	4.03128	4.1822	5.03816
Soltu02G027670	0.764591	4.46526	13.3182	7.51352	10.8689	5.70305	3.27348	3.50842	9.14465	6.55621	6.55061	4.31622	4.10138	4.29337
Soltu09G021390	4.35728	0.660503	2.04094	0.930635	2.29201	2.04086	2.42712	0.272921	0	1.63046	2.86467	2.61912	1.8564	2.63984
Soltu05G001590	0.16172	0.190053	1.50024	0.11374	1.06092	1.39555	1.01549	0.708122	1.94838	0	0.791816	0.0295173	0.172275	0.241886
Soltu04G003480	0.363464	0.132549	1.71196	2.07407	7.52591	77.934	19.9466	1.31288	0.542761	0.913154	0.670789	0.657744	0.123075	0.260916
Soltu06G031430	20.7848	3.85465	9.03338	27.017	8.34173	15.5541	9.74845	22.2783	77.2039	8.80059	25.3051	5.55244	9.73948	1.28682
Soltu04G037650	6.41811	2.50472	6.51152	4.99881	10.8186	4.72273	5.35965	4.34939	4.54879	10.622	15.0326	3.4083	2.31608	3.09825
Soltu11G020310	38.2464	5.31006	17.5179	8.36584	16.8672	11.3068	6.38986	8.25742	22.7439	18.7486	18.7801	31.6958	11.291	40.0061
Soltu01G002750	0	0	0	0	0	12.5035	3.37662	0.0505235	0	0	0	0	0	0
Soltu04G026330	22.3769	3.90253	7.59067	58.1325	26.7394	398.976	31.3114	13.7373	35.3594	59.9207	16.5065	15.7361	11.2366	6.4892
Soltu11G007960	0.232111	0.220395	0.118065	0.260193	0	3.42842	4.77754	0	0.662706	0.0646289	0.158856	0.0695399	0	0.0886192
Soltu06G029520	0.171989	0	0	0.403355	0	6.49101	1.91778	0.063655	0	0	0.0307606	0.154922	0	0
Soltu01G002760	0	0	0.326044	0.23912	0	44.1707	4.57217	0.0482336	0	0	0	0	0	0
Soltu06G030130	0.312963	0.107946	0.392051	0.149614	0.137488	0.0561043	0.178775	0.0262408	0.110041	0.0554576	0.180725	0.0974922	0.538444	0.516922
Soltu03G021990	23.5582	7.09456	4.92481	7.08188	5.83529	20.8635	16.4261	5.82958	20.5659	2.01592	7.76897	3.95095	4.65598	8.34316
Soltu12G000800	9.36233	4.06302	7.73867	0.535043	8.84e-06	7.59502	5.9798	3.0837	8.63614	5.79982	1.82376	1.60492	0.976487	2.10912
Soltu01G002770	0	0	0	0.0854578	0.842641	28.3657	4.57247	0.05649	0	0	0	0	0	0
Soltu05G008220	0.566955	0.756146	0.300111	0.222746	0.62357	0	0.421743	0.250157	0.827753	0	1.61537	0.315538	0	0.0816451
Soltu09G027340	103.9	58.6795	137.444	104.016	141.642	128.47	79.409	65.5529	73.4519	28.0344	53.87	111.999	114.831	217.666
Soltu01G002820	2.02344	0.307533	0.438365	6.81926	1.11279	209.354	16.8351	1.27084	1.26525	0.228602	0.0394452	0.380069	0	0
Soltu03G004170	2.7559	0.790827	0.0479497	0.339665	0	3.70232	1.15647	1.59756	0.243282	0	0.0768047	0.177675	0.276347	0
Soltu01G002830	0.153738	0.712453	0.0746582	0.102105	0.167069	3.4322	1.7558	0.0619402	0.88871	0	0.120277	0.0679249	4.27998	9.90109
Soltu03G028100	21.2302	10.1558	26.0515	17.1474	28.5106	30.0685	16.7053	17.7785	11.5194	21.0871	21.7516	11.3369	14.3743	11.3497
Soltu04G019900	0	0	0	0.119914	0	0	0	0	0	0	0	0	0.383975	0
Soltu01G010740	20.8598	6.93409	17.5186	12.4513	18.1089	21.9188	20.3812	9.23502	25.316	15.3935	13.399	17.507	11.2947	20.7145
Soltu05G021530	0	0	0.0824875	0	0	0	0	0	0	0	0	0	0	0
Soltu02G032560	8.42642	4.92967	5.85436	6.65344	17.9505	7.0568	2.49056	6.04921	9.58867	6.67916	14.4412	9.76261	5.81389	3.05945
Soltu01G006420	0	0	0.046034	0	0	0	0	0	0	0	0	0	0	0
Soltu06G010080	0.0935935	0.180816	1.41986	0.499568	0.304598	2.51375	0.402154	0.126519	0	0.459606	0.306069	0.27472	0.360314	0.277159
Soltu01G033690	8.59559	3.43863	8.24116	6.51927	6.06788	10.4011	9.68549	4.63931	6.58625	3.86221	4.83231	10.723	12.0858	9.36502
Soltu09G010330	1.54471	0.0313408	8.54791	1.63932	8.03844	14.2321	8.03693	0.355315	5.41974	2.01452	1.07281	0.666076	0.0557864	0.145991
Soltu12G016200	0	0	0	0	0	0.233907	0	0	0	0	0	0	0	0.233453
Soltu06G033460	19.7442	4.91898	35.6989	14.2448	29.5661	19.3244	17.2371	8.86534	15.5944	27.0316	15.1886	16.3879	12.0336	23.2086
Soltu12G004840	0.115856	0	0	0	0	0	0	0.0219102	0	94.0801	128.161	0	0	0
Soltu05G004720	19.6993	18.3716	12.2892	10.8462	16.2347	12.9461	13.384	14.0149	12.4904	13.5959	16.3529	17.791	7.21558	3.77211
Soltu04G032330	8.99461	5.50326	8.53794	33.2703	7.05735	27.1805	4.109	7.59871	14.3534	5.49954	8.00152	7.92033	9.91485	8.43705
Soltu04G019920	0.374157	1.35597	0.303316	1.37161	0	0.0848475	0	0.166271	0	0	0.103164	0	0.302246	0
