# Supplementary material for: Genome-wide analysis of the U-box E3 ligases gene family in potato (Solanum tuberosum L.) and overexpress StPUB25 enhance drought tolerance in transgenic Arabidopsis
Source: BMC Genomics. 2024 Jan 2;25:10. doi: 10.1186/s12864-023-09890-5 (PMC10759479; doi:10.1186/s12864-023-09890-5)
Supplement: Supplementary file 11 — Additional file 11: Table S11. The RNA-seq data for StPUB genes under abiotic stresses and hormone treatments. [file 12864_2023_9890_MOESM11_ESM.xlsx]

## Sheet: sheet1
Table S11 The RNA-seq data for StPUB genes under abiotic stresses and hormone treatments
Gene name	Control (salt; mannitol)	Salt (150 mM NaCl, 24 h)	Mannitol (260 uM, 24 h)	Control (35 ℃ treatment)	Heat (35 ℃, 24 h)	Control (IAA; GA3; BAP; ABA)	ABA 24hr, 50uM	IAA 24hr, 10uM	GA3 24hr, 50uM	BAP 24hr, 10uM
Soltu09G016850	12.734	31.1786	25.769	43.72	17.5519	27.8255	35.2388	28.5527	34.5415	29.2732
Soltu03G017970	1.61554	2.51123	6.53119	5.75778	4.01895	3.18188	6.40145	1.97796	4.00389	1.07221
Soltu11G020370	11.3995	12.5239	13.5655	20.4054	13.7744	15.2208	14.3362	13.0142	13.9918	9.00881
Soltu04G037790	10.334	21.5687	22.4458	22.7074	21.3819	22.8049	19.1166	19.6519	20.6286	15.3833
Soltu11G004340	0	0	4.15e-06	0	2.58306	0	0	0	0.424787	0
Soltu12G025940	0.184995	0.205626	0.0406703	0.174633	0.16909	0.171388	0.161134	0.035228	0.145634	0.137442
Soltu04G019890	0	0	0	0	0	0	0	0	0	0
Soltu02G031200	9.98262	23.5882	27.8802	24.3855	22.348	25.3848	26.5896	20.4678	22.1654	16.4699
Soltu11G008300	5.92667	7.2585	11.8293	1.66843	3.53248	8.03542	9.94881	7.26332	7.34635	9.90966
Soltu05G022260	0.283121	0	0	0	0	0	5.32e-05	0	0	0
Soltu01G002800	3.22057	4.76915	3.71144	0.152961	0	1.84907	0.791036	2.9925	1.13957	0.767386
Soltu09G016840	4.17149	5.08529	5.56043	6.48845	3.33774	4.75628	4.46191	4.73039	6.10492	4.62463
Soltu01G001930	0.651302	1.88288	2.1239	0.987584	1.21277	1.32289	1.1413	1.41659	1.26477	1.17781
Soltu02G019270	4.82476	6.91784	12.139	9.51259	9.75428	6.72393	12.8453	6.22046	10.2933	7.11804
Soltu01G006410	0	0.167934	0.468026	0	0	0.0871693	0.184468	0	0.312392	0
Soltu05G008330	1.04159	0	0.430723	1.00212	1.78777	0.590759	0	1.81707	0.487868	0
Soltu05G011500	11.9978	22.5926	22.7843	25.9905	16.5958	23.5092	24.2692	20.0464	22.0854	19.8662
Soltu05G027220	3.86148	4.92481	2.13263	3.35841	1.67698	6.68937	1.86013	5.89137	6.07651	7.18536
Soltu07G007810	0.223497	0.35264	0.577438	0.0771979	0	0	0.904893	0.515992	0.445629	0
Soltu02G025010	0.631042	6.91775	10.8156	15.6281	19.8617	11.1905	0.389053	6.7024	13.9541	12.5502
Soltu03G014660	2.4504	4.64314	5.76977	5.59741	6.20376	5.20831	4.46667	3.49232	4.02734	5.28103
Soltu11G002920	0	0.849138	0	0	0	0	0	0	0	0
Soltu04G002630	0	0	10.8875	0.0057624	0	1.42541	5.90738	0.419855	1.79936	0
Soltu06G013820	4.04203	7.57945	5.75924	5.21826	9.38847	4.56674	4.23357	6.21023	6.64445	7.09093
Soltu02G015230	15.8045	20.5934	26.0831	8.90483	10.9467	19.2098	28.6984	30.1006	50.0046	28.9164
Soltu06G019460	0	0	0	0	0	0	0	0	0	0
Soltu01G002810	0.608493	0.134542	0.198023	0	0.219581	0.433174	0	0.117578	0.249419	0
Soltu05G008150	1.67423	8.65783	14.0563	2.23035	0	8.99701	5.10157	6.73625	11.1715	12.3459
Soltu12G003360	36.156	57.4298	45.5056	62.5196	53.5236	43.3356	37.4936	35.3138	44.7406	24.8579
Soltu03G027770	9.42618	14.5581	25.3924	22.0939	12.5823	15.6179	14.9128	14.6514	17.2539	5.88049
Soltu04G024320	0.0360675	0.0803645	0.144522	0.0434734	0.781586	0.0209051	0.0202363	0.0523994	0.162445	0
Soltu07G012050	4.13274	5.90906	5.42186	10.8996	4.11334	6.04846	3.55359	5.98488	5.46228	1.96595
Soltu01G029440	0.627882	1.77765	0.565453	0.164306	5.49686	0.516824	0.0807375	0.321075	1.18448	1.11767
Soltu01G000240	0.221762	0.505577	0.0713597	0.146995	0	0.13111	0.567095	0.344403	1.76538	1.39862
Soltu11G022300	0.613013	0.263775	0.279478	0.294583	0.176959	0.731214	0.277525	0.775776	0.959819	0.285949
Soltu09G025540	0	1.75e-05	0.0370325	0	0.562307	0.812066	5.86103	0	2.48287	5.49233
Soltu01G047400	10.3503	18.8893	29.3305	15.7424	2.72591	29.2149	28.727	38.6635	54.2359	52.3382
Soltu01G035340	3.85763	5.9382	5.25605	5.42129	2.8182	5.88366	4.27031	4.76845	5.69002	3.2797
Soltu02G027670	1.21531	8.48363	1.3973	5.09263	12.9484	4.74031	2.77081	6.33698	3.58292	4.04715
Soltu09G021390	1.9193	1.3652	0.688453	2.02254	5.5553	0	0.376478	0.718731	2.70974	1.13196
Soltu05G001590	0.438763	0.782958	0.633447	0.279649	3.92281	0.408139	0.499523	0.396871	0.408536	0.364105
Soltu04G003480	0.343469	2.07416	2.80551	0.866331	0.155289	0.399562	0.831141	1.77992	2.94414	3.01303
Soltu06G031430	12.5021	10.1004	23.992	25.228	6.15659	19.9487	10.8942	17.713	20.0999	14.7619
Soltu04G037650	3.38358	5.20469	7.41922	9.40542	5.90674	4.97421	5.3095	5.70137	4.06067	2.97729
Soltu11G020310	4.2538	9.92009	11.8751	20.49	10.7105	10.1432	11.2073	8.73594	10.5041	7.26355
Soltu01G002750	0	0	0	0	0	0	0	0	0.120474	0
Soltu04G026330	24.4759	44.718	63.9741	7.47471	5.1157	28.7196	39.1963	54.2835	96.9018	35.1925
Soltu11G007960	0	0.462888	0.562485	0.0738011	0	0.343274	0.638724	0.115905	0.356707	0
Soltu06G029520	0.444873	0.360228	0.239278	0	0	0.374788	0.396203	0.129612	0.332303	0
Soltu01G002760	0.228277	0.711978	0.441107	0	0	0.149804	0.199976	0.188636	0	0
Soltu06G030130	0.181177	0.21618	0.547468	0.197759	0.249829	0.485395	0.297892	0.165168	0.279305	0.504102
Soltu03G021990	5.609	9.60679	10.0359	9.82544	5.30554	11.1373	10.2306	7.76869	7.65668	8.20113
Soltu12G000800	6.47459	7.45972	1.0322	9.65396	8.63784	5.94221	8.26096	8.40768	7.21079	4.23945
Soltu01G002770	0	0.667826	0.388474	0	0	0.107851	0.0998182	0	0	0
Soltu05G008220	0	1.1682	0.829223	0.461734	0	0.000182548	0.351309	0.530995	0.636035	0
Soltu09G027340	66.919	86.6949	83.5543	242.413	138.483	103.748	75.3016	79.7732	86.2406	93.5117
Soltu01G002820	1.84145	11.1757	12.8418	0.326817	0.673846	4.90662	1.23	7.6622	6.62219	2.83334
Soltu03G004170	0.201067	0.213474	0.265225	0.417154	0.117893	0.0919143	0.313025	0.422185	0.137929	0.879649
Soltu01G002830	0.883271	0.450382	0.644504	0.0741229	0.126483	0.938685	0.351314	0.463589	0.655788	1.21824
Soltu03G028100	13.0461	22.0821	59.9165	17.7009	17.8587	22.5233	43.4294	26.9531	22.3028	9.98465
Soltu04G019900	0	0.174717	0	0	0	0.232959	0	0	0.171779	0.316836
Soltu01G010740	8.90481	11.0072	12.746	30.2839	16.2832	11.6682	11.9672	11.8109	13.7092	10.2254
Soltu05G021530	0.0645241	0.329664	0.187781	0.199164	0.151855	0.0380814	0	0.0642257	0.132456	0.489769
Soltu02G032560	5.34294	9.90241	13.0686	5.73607	5.76377	10.0986	6.41445	9.64624	11.5522	11.0304
Soltu01G006420	0.068967	0.233869	0	0	0.636987	0.243034	0.0824912	0.207737	0.141807	0
Soltu06G010080	0.486839	0.631431	0.209706	0.224638	1.03851	0.394617	1.27845	0.509682	0.601804	0.840456
Soltu01G033690	4.6224	7.20209	8.82588	8.92201	6.67427	7.59737	8.00771	6.20043	6.91493	5.05491
Soltu09G010330	3.27164	3.33353	4.41836	6.72394	13.2081	3.51092	4.20676	4.26493	4.36157	1.41473
Soltu12G016200	0	0	0	0	0	0	0	0	0	0
Soltu06G033460	6.46949	12.3575	16.117	56.1681	33.8818	13.7942	21.5332	12.4763	13.3922	5.87394
Soltu12G004840	0	0	0	0	0	0.051621	0	0	0	0
Soltu05G004720	7.21181	11.1272	15.2181	15.0182	13.707	11.8057	10.7968	11.7285	12.5158	9.2515
Soltu04G032330	14.4928	18.8549	13.8997	10.1261	7.55209	23.6731	12.0092	19.9878	26.9755	29.2632
Soltu04G019920	0.353894	0.934028	1.41073	0.143491	0.687864	0.508882	0.400065	0.580463	0.656561	0.340719
