# Supplementary material for: Genome-wide analysis of the U-box E3 ligases gene family in potato (Solanum tuberosum L.) and overexpress StPUB25 enhance drought tolerance in transgenic Arabidopsis
Source: BMC Genomics. 2024 Jan 2;25:10. doi: 10.1186/s12864-023-09890-5 (PMC10759479; doi:10.1186/s12864-023-09890-5)
Supplement: Supplementary file 12 — Additional file 12: Table S12. The FPKM value of StPUB genes under drought stress in different potato cultivars (DT and DS). [file 12864_2023_9890_MOESM12_ESM.xlsx]

## Sheet: sheet1
Table S12 The FPKM value of StPUB genes under drought stress in different potato cultivars (DT and DS)
Gene name	DS-S1	DT-S1	DS-S2	DT-S2	DS-S3	DT-S3
Soltu01G000240	0.454711	0.0696867	0.481429	0.141524	1.42718	3.00531
Soltu01G001930	3.86613	4.37754	4.08214	4.21012	4.05351	5.102
Soltu01G002750	0	0	0.0444747	0	0	0.0837673
Soltu01G002760	0.00368733	0	0.124911	0	0.121132	0.204186
Soltu01G002770	0	0	0.07781	0	0.126323	0.194712
Soltu01G002800	0.0215397	0	0.117868	0	0.208811	0.621381
Soltu01G002810	0.0629073	0.00753967	0.0364483	0.0218117	0.37224	1.51395
Soltu01G002820	0.391092	0.072875	0.196639	0.0156853	2.74727	7.16205
Soltu01G002830	0.325263	0.156035	0.299392	0.0575917	0.163434	0.025495
Soltu01G006410	0.0315557	0	0.0227057	0	0.0310767	0
Soltu01G006420	0	0	0	0	0	0
Soltu01G010740	9.07304	9.34222	8.15443	8.77854	10.7646	9.04288
Soltu01G029440	0	0.05945	0.0154833	0.0641397	0.013903	0.0576957
Soltu01G033690	12.5443	9.93192	15.093	13.53	26.7058	20.7037
Soltu01G035340	6.57596	6.03142	5.93913	4.97369	6.43777	6.4484
Soltu01G047400	11.9603	10.1263	19.1806	18.195	13.0051	39.6329
Soltu02G015230	12.7805	10.1947	11.2391	9.53572	16.8633	20.7702
Soltu02G019270	13.661	8.95468	18.1192	16.1041	13.7765	14.5585
Soltu02G025010	15.0248	13.0981	13.7759	10.7806	14.368	13.7012
Soltu02G027670	9.49008	8.99486	9.25863	8.09856	10.4571	8.59407
Soltu02G031200	25.7583	23.9219	27.4804	23.8119	37.7754	23.5503
Soltu02G032560	5.46365	7.66017	8.79807	6.03536	11.7044	7.80905
Soltu03G004170	0.387294	0.312654	0.979045	0.465184	1.0467	1.46222
Soltu03G014660	7.13888	5.57865	6.63345	4.77226	10.5491	9.63582
Soltu03G017970	4.91697	5.43376	3.83633	4.41905	10.7805	6.3971
Soltu03G021990	15.8162	18.9897	16.7968	13.9264	21.5679	22.2133
Soltu03G027770	10.4827	12.0209	9.86992	8.68804	12.3371	9.71657
Soltu03G028100	15.8435	13.3888	19.8484	15.9031	28.597	21.0086
Soltu04G002630	0.329471	0.09845	0.41544	0.041591	1.31846	0.0266757
Soltu04G003480	1.08044	1.09103	1.17655	0.789268	2.51332	1.04595
Soltu04G019890	0	0.004382	0	0	0	0
Soltu04G019900	0.236063	0.0770987	0.341553	0.0594773	0.752038	0.289582
Soltu04G019920	0.06355	0.128439	0.159169	0.243661	0.639189	1.11797
Soltu04G024320	0.510909	0.372408	0.741843	0.272459	0.605881	0.304695
Soltu04G026330	13.5112	4.89243	8.47461	4.76688	29.9706	55.9319
Soltu04G032330	5.12372	4.90304	4.95705	4.04169	5.60406	6.97105
Soltu04G037650	1.8143	2.32752	2.03221	1.63973	1.32544	1.67824
Soltu04G037790	12.7566	13.6739	15.2408	10.8035	20.8371	18.994
Soltu05G001590	0.658211	0.821225	0.302206	0.270562	0.275174	0.312585
Soltu05G004720	13.1901	11.2082	12.8216	10.7494	10.386	9.59899
Soltu05G008150	15.5108	16.1319	9.02279	14.0714	6.41185	8.55498
Soltu05G008220	7.35548	5.56849	6.39838	6.13546	3.05226	3.74347
Soltu05G008330	10.1308	7.61497	6.0814	6.7641	4.34889	5.07803
Soltu05G011500	16.3264	16.4824	22.1416	21.0803	17.0614	17.081
Soltu05G021530	0	0	0.005922	0	0	0
Soltu05G022260	8.82483	7.64019	9.39176	8.47193	11.8969	8.75575
Soltu05G027220	0.420792	0.180888	0.725334	0.0800343	0.750867	0.307276
Soltu06G010080	0.679334	0.509363	0.473413	0.332587	0.613821	0.272022
Soltu06G013820	0.813218	0.989227	1.04976	1.15032	1.48257	2.25481
Soltu06G019460	0	0	0	0	0	0
Soltu06G029520	0.047727	0.031522	0.0646017	0.0157797	0.0277453	0.0547073
Soltu06G030130	0.405623	0.330035	0.230956	0.221293	0.337806	0.331704
Soltu06G031430	7.25662	5.98447	4.91172	4.61288	4.97938	5.23517
Soltu06G033460	8.9052	7.21527	8.77337	6.60481	12.4206	8.42934
Soltu07G007810	0.206224	0.520849	0.395141	0.0657597	0.66916	0.292842
Soltu07G012050	6.76702	19.4564	4.51923	18.7743	6.1904	18.4235
Soltu09G010330	0.591297	0.402642	0.625852	0.176339	1.41755	0.339596
Soltu09G016840	1.99452	1.79209	1.76568	1.77466	2.80619	2.641
Soltu09G016850	20.339	15.2126	31.7685	29.7852	26.1076	38.4505
Soltu09G021390	5.68548	5.52423	7.17801	7.79304	6.84687	8.5622
Soltu09G025540	9.23232	12.913	9.08343	8.91669	12.2767	19.3075
Soltu09G027340	28.1524	31.8837	40.2736	38.7748	38.3676	39.7991
Soltu11G002920	30.9203	22.5788	4.37797	7.45826	8.06106	7.5818
Soltu11G004340	7.18513	5.58838	7.25414	5.97855	7.58287	6.22821
Soltu11G007960	0.275534	0.132619	1.06267	0.194459	0.394851	0.534245
Soltu11G008300	1.69309	1.26032	1.30508	1.55197	2.02204	1.90932
Soltu11G020310	9.48363	10.856	8.79485	10.4992	11.4354	11.0966
Soltu11G020370	6.04654	5.3645	6.56348	4.09875	9.66923	4.72611
Soltu11G022300	0	0	0	0	0	0
Soltu12G000800	3.39175	4.93866	4.59594	6.07636	6.28499	7.71534
Soltu12G003360	6.96314	11.7651	9.44109	15.7761	9.70804	16.5283
Soltu12G004840	0	0.109774	0	0	0	0.0109267
Soltu12G016200	0.014271	0	0	0	0.00922067	0
Soltu12G025940	0.0825267	0.0594867	0.289446	0.0509263	0.868864	0.0887177
