# Supplementary material for: Genome-wide analysis of the U-box E3 ligases gene family in potato (Solanum tuberosum L.) and overexpress StPUB25 enhance drought tolerance in transgenic Arabidopsis
Source: BMC Genomics. 2024 Jan 2;25:10. doi: 10.1186/s12864-023-09890-5 (PMC10759479; doi:10.1186/s12864-023-09890-5)
Supplement: Supplementary file 13 — Additional file 13: Table S13. Primers utilized in qPCR. [file 12864_2023_9890_MOESM13_ESM.xlsx]

## Sheet: Primers for qRT-PCR
Table S13 Primers utilized in qPCR
Gene name	Primer Sequence（forward/reverse）	Amplicon length (bp)
Soltu01G002820	AGCAGCAGAAGCAGGAGCAATTAG	137
	GATTCAATAGCTCGGCTCTCCCTTC
Soltu01G047400	ATTCCGACGCCGAAACAACCG	110
	AGTCTCCTCAACGCCGCTACC
Soltu04G026330	GATCCACAACGCCGTCTTCATCC	106
	ACAATCTTCGCCAAGGAACTCAACC
Soltu09G016850	AGGGAACCCAGTCGCAATGAAG	85
	TCTAACCGCTCTCGCCTTATTGTC
Soltu03G017970	GAGCAGCAGCAGAGACTCACTAC	136
	GACCTCGTCTGTATCAGGCACTC
Soltu04G037790	TGGAAGGACAAGCGGTAGACAAG	144
	CAGCCTCACACAATTCATGGACAC
Soltu02G031200	CCGCCACAACATTGCTGAACTG	96
	ACACCCTTCTCCTCCTCCTTGG
Soltu02G019270	AGCGGTGGTGGAAGTGAATAAGG	127
	CAGCGTGTAGAGAGCAGTAGCAG
Soltu02G025010	CCATCTGAAGAGGAGGCAAGGAAG	125
	GTGATACGCAGGCTCCGCATAG
Soltu04G002630	ATGCTGCTGCTATCTTGCTCTCC	118
	GCCCTCTCTGTGCCAGTATTAGC
Soltu05G008150	CCGAGGATGTTTCTTGCCAGTTTC	110
	AACCACTTCTTGACCCTCCACAG
Soltu03G027770	TCGCTAACAACTCGCCGCTAC	112
	GCAGACGACGGGACTTCACC
Soltu02G027670	GGTGAAGGAACAGCAAAGCAGAC	77
	GCAGCAGCACTTCTTCCATGAAC
Soltu06G031430	TGTGTTGCGGAGCCTCATAGC	70
	ACTACCTGGTCGTTTGGGTGATTC
Soltu04G037650	ATCCTCCTGTAGCATCACCAAAGC	106
	GCATGAGAGTTGTTAGCAGCCTTG
Soltu11G020310	TGACTTGGCTGAGTGCTCTGTATC	116
	CACCATATCCTCCCTGACCAATCC
Soltu03G028100	TCGTGAATACCGCAAGCTAGTAGG	143
	TCTCGTGGTTCCTGTGACTCAAC
Soltu02G032560	TGTAACCTGGCAGCGAGTTCTG	128
	GCAGCAAGACAATTCTCACGAGTC
Soltu06G033460	GCGGAACAACTAAAGCAAGATGGG	139
	TCCGATGACATAGAGCACGATTGG
Soltu05G004720	AGCTGCCATCTTACTCTCCTTGTG	113
	CCCTCTCCGTGCCACTCTTTG
StEF-1α	ATTGGAAACGGATATGCTCCA	106
	TCCTTACCTGAACGCCTGTCA
